# Supplementary material for: Quantifying the role of genome size and repeat content in adaptive variation and the architecture of flowering time in Amaranthus tuberculatus
Source: PLoS Genet. 2023 Dec 27;19(12):e1010865. doi: 10.1371/journal.pgen.1010865 (PMC10775983; doi:10.1371/journal.pgen.1010865)
Supplement: S1 Table — (XLSX) [file pgen.1010865.s010.xlsx]

## Sheet: Sheet1
GO biological process complete	#	expected	Fold Enrichment	Bonferroni p-value
electron transport chain	15	3.51	4.27	0.0219
generation of precursor metabolites and energy	38	11.45	3.32	2.34e-06
cellular metabolic process	371	270.23	1.37	1.55e-09
metabolic process	489	377.73	1.29	2.73e-11
cellular process	556	447.08	1.24	3.26e-11
cellular respiration	17	4.57	3.72	0.0291
energy derivation by oxidation of organic compounds	18	5.01	3.6	0.0249
photosynthesis	26	7.26	3.58	0.000286
translation	38	15.52	2.45	0.00383
macromolecule metabolic process	327	249.74	1.31	4.72e-05
organic substance metabolic process	447	353.81	1.26	2.82e-07
organic substance biosynthetic process	182	131.88	1.38	0.0213
biosynthetic process	193	142.48	1.35	0.0321
peptide biosynthetic process	39	15.69	2.49	0.00203
peptide metabolic process	41	16.63	2.47	0.00124
organonitrogen compound metabolic process	243	186.24	1.3	0.0171
nitrogen compound metabolic process	342	265.11	1.29	7.88e-05
amide metabolic process	47	20.81	2.26	0.002
amide biosynthetic process	42	17.71	2.37	0.0026
cellular nitrogen compound biosynthetic process	100	55.01	1.82	6.37e-05
cellular nitrogen compound metabolic process	210	137.15	1.53	7.31e-07
cellular biosynthetic process	148	97.37	1.52	0.00138
organonitrogen compound biosynthetic process	90	52.52	1.71	0.00385
gene expression	88	43.97	2	6.52e-06
primary metabolic process	378	292.63	1.29	3.77e-06
nucleobase-containing compound biosynthetic process	41	19.09	2.15	0.0374
nucleobase-containing compound metabolic process	159	107.14	1.48	0.00174
heterocycle metabolic process	176	126.82	1.39	0.0241
