# Supplementary material for: Quantifying the role of genome size and repeat content in adaptive variation and the architecture of flowering time in Amaranthus tuberculatus
Source: PLoS Genet. 2023 Dec 27;19(12):e1010865. doi: 10.1371/journal.pgen.1010865 (PMC10775983; doi:10.1371/journal.pgen.1010865)
Supplement: S2 Table — (XLSX) [file pgen.1010865.s011.xlsx]

## Sheet: Sheet1
Scaffold	SNP pos	p-value	A. tuberculatus gene	Arabidopsis thaliana orthologue
Scaffold_1	47452652	0.0345388	AMATA_chromosomes_01864	AT2G27040.2 | Argonaute family protein
Scaffold_12	15625876	0.0908581	AMATA_chromosomes_24437	AT5G01360.1 | trichome birefringence-like protein _DUF828_
Scaffold_13	23324283	0.0691143	AMATA_chromosomes_18741	AT5G53370.1 | pectin methylesterase PCR fragment F
Scaffold_13	24404836	0.0984403	AMATA_chromosomes_18775	AT3G43720.1 | Bifunctional inhibitor/lipid-transfer protein/seed storage 2S albumin superfamily protein
Scaffold_14	20943076	0.0640004	AMATA_chromosomes_27334	AT3G01750.1 | Ankyrin repeat family protein
Scaffold_14	23436312	0.0908581	AMATA_chromosomes_27443	AT2G23820.1 | Metal-dependent phosphohydrolase
Scaffold_14	27350300	0.0345388	AMATA_chromosomes_27742	AT5G04490.1 | phytol kinase 1 VTE5
Scaffold_14	30780591	0.0585692	AMATA_chromosomes_28065	AT4G21440.1 | MYB-like 102
Scaffold_15	4576038	0.0500124	AMATA_chromosomes_28532	AT2G20360.1 | NAD_P_-binding Rossmann-fold superfamily protein
Scaffold_4	36359923	0.0685621	AMATA_chromosomes_13519	AT1G21840.1 | urease accessory protein F
Scaffold_4	43139171	0.0640004	AMATA_chromosomes_14013	AT3G14420.2 | Aldolase-type TIM barrel family protein
Scaffold_4	46422286	0.0585692	AMATA_chromosomes_14342	AT5G55480.1 | SHV3-like 1
Scaffold_5	2034930	0.0336065	AMATA_chromosomes_08437	AT4G07410.1 | Transducin family protein / WD-40 repeat family protein
Scaffold_5	2106017	0.0585692	AMATA_chromosomes_08443	AT1G10220.1 | ZCF37
Scaffold_5	5958416	0.0443509	AMATA_chromosomes_08761	AT1G35220.1 | FAM91 carboxy-terminus protein
Scaffold_5	12581943	0.0787526	AMATA_chromosomes_09007	AT1G21710.1 | 8-oxoguanine-DNA glycosylase 1
Scaffold_5	21471937	0.0908581	AMATA_chromosomes_09297	AT1G02065.2 | squamosa promoter binding protein-like 8
Scaffold_5	38378789	0.095548	AMATA_chromosomes_09674	AT2G45770.1 | signal recognition particle receptor protein%2C chloroplast _FTSY_
Scaffold_5	41481985	0.0443509	AMATA_chromosomes_09826	AT4G09980.2 | Methyltransferase MT-A70 family protein
Scaffold_5	41548927	0.0585692	AMATA_chromosomes_09829	AT4G33760.1 | tRNA synthetase class II _D%2C K and N_ family protein
Scaffold_5	41887990	0.0640917	AMATA_chromosomes_09843	AT2G13560.1 | NAD-dependent malic enzyme 1
Scaffold_5	42268048	0.0847912	AMATA_chromosomes_09859	AT5G67060.1 | basic helix-loop-helix _bHLH_ DNA-binding superfamily protein
Scaffold_6	766284	0.0500124	AMATA_chromosomes_14401	AT5G55510.1 | Mitochondrial import inner membrane translocase subunit Tim17/Tim22/Tim23 family protein
Scaffold_6	2564440	0.0767202	AMATA_chromosomes_14502	AT1G79590.3 | syntaxin of plants 52
Scaffold_6	24370798	0.0585692	AMATA_chromosomes_15146	AT5G04850.1 | SNF7 family protein
Scaffold_6	31915973	0.0908581	AMATA_chromosomes_15418	AT1G01720.1 | NAC _No Apical Meristem_ domain transcriptional regulator superfamily protein
Scaffold_6	32038527	0.0381064	AMATA_chromosomes_15422	AT5G18310.1 | ubiquitin hydrolase
Scaffold_6	36230199	0.0835516	AMATA_chromosomes_15715	AT1G65880.1 | benzoyloxyglucosinolate 1
Scaffold_6	39036537	0.0687057	AMATA_chromosomes_15937	AT5G19630.1 | alpha/beta-Hydrolases superfamily protein
Scaffold_6	42027459	0.0500124	AMATA_chromosomes_16191	AT1G65230.1 | transmembrane protein%2C putative _DUF2358_
Scaffold_7	8282074	0.0500124	AMATA_chromosomes_10465	AT4G23740.2 | Leucine-rich repeat protein kinase family protein
Scaffold_7	9438776	0.0500124	AMATA_chromosomes_10493	AT4G33070.1 | Thiamine pyrophosphate dependent pyruvate decarboxylase family protein
Scaffold_8	2261279	0.0947496	AMATA_chromosomes_20085	AT5G03610.1 | GDSL-like Lipase/Acylhydrolase superfamily protein
Scaffold_8	2705630	0.0585692	AMATA_chromosomes_20122	AT2G36490.1 | demeter-like 1
Scaffold_8	5454320	0.0685621	AMATA_chromosomes_20370	AT5G43960.1 | Nuclear transport factor 2 _NTF2_ family protein with RNA binding _RRM-RBD-RNP motifs_ domain-containing protein
Scaffold_8	8852408	0.0840168	AMATA_chromosomes_20613	AT2G28690.1 | TOX high mobility group box protein%2C putative _DUF1635_
Scaffold_8	16102740	0.0640917	AMATA_chromosomes_21045	AT1G78915.3 | Tetratricopeptide repeat _TPR_-like superfamily protein
Scaffold_8	18341312	0.0585692	AMATA_chromosomes_21170	AT5G16780.2 | SART-1 family
Scaffold_8	34198010	0.0585692	AMATA_chromosomes_21584	AT5G22300.1 | nitrilase 4
