# Supplementary material for: Quantifying the role of genome size and repeat content in adaptive variation and the architecture of flowering time in Amaranthus tuberculatus
Source: PLoS Genet. 2023 Dec 27;19(12):e1010865. doi: 10.1371/journal.pgen.1010865 (PMC10775983; doi:10.1371/journal.pgen.1010865)
Supplement: S3 Table — Note that the maximum FDR for these relationships is 19%, implying that 3 of these 17 discoveries may be false positives. (XLSX) [file pgen.1010865.s012.xlsx]

## Sheet: Sheet1
Repeat Class	Predictor	p-value	FDR corrected p-value (q-value)
LTR_Copia	Ancestry	0.0471367	0.145679
LTR_unknown	Ancestry	0.011371	0.068226
LTR_Copia	Lat	0.0485597	0.145679
nonTIR_helitron	Lat	0.015179	0.091074
TIR_hAT	Lat	0.0324227	0.194536
TIR_Mutator	Lat	0.0222732	0.133639
TIR_PIF_Harbinger	Lat	0.00853527	0.051212
TIR_Tc1_Mariner	Lat	0.00636794	0.038208
TIRs	Lat	0.0199763	0.119857
18s_rRNA	Sex	0.00082047	0.004923
28s_rRNA	Sex	0.000319	0.001914
Low_complexity	Sex	0.0229066	0.13744
nonLTR_LINE_element	Sex	0.00618756	0.037125
unknown_repeats	Sex	0.00095677	0.005741
rRNAs	Sex	0.00055467	0.003328
28s_rRNA	Sex:Env	0.0356454	0.106936
rRNAs	Sex:Env	0.0383614	0.115084
